# Supplementary material for: Prediction of Incomplete Response of Primary Tumour Based on Clinical and Radiomics Features in Inoperable Head and Neck Cancers after Definitive Treatment
Source: J Pers Med. 2022 Jun 30;12(7):1092. doi: 10.3390/jpm12071092 (PMC9317569; doi:10.3390/jpm12071092)
Supplement: Supplementary file 1 [file jpm-12-01092-s001.zip]

Archive with 7 entries (6 files):
- Supplementary files /
- Supplementary files /code.ipynb
- __MACOSX/Supplementary files /._code.ipynb
- Supplementary files /Tripod-Checlist-Prediction-Model-Development pdf.pdf
- __MACOSX/Supplementary files /._Tripod-Checlist-Prediction-Model-Development pdf.pdf
- Supplementary files /Ethic Committee decision.pdf
- __MACOSX/Supplementary files /._Ethic Committee decision.pdf
