# Supplementary material for: Prediction of Incomplete Response of Primary Tumour Based on Clinical and Radiomics Features in Inoperable Head and Neck Cancers after Definitive Treatment
Source: J Pers Med. 2022 Jun 30;12(7):1092. doi: 10.3390/jpm12071092 (PMC9317569; doi:10.3390/jpm12071092)
Supplement: Supplementary file 1 [file jpm-12-01092-s001.zip › Supplementary files /code.ipynb]

# %% [code]
%matplotlib inline
import glob
from collections import Counter
from itertools import chain
from copy import copy
from functools import partial

import numpy as np
import pandas as pd
import matplotlib.pyplot as plt
import seaborn as sns
from scipy.stats import pearsonr
from joblib import Parallel, delayed
from sklearn.linear_model import LogisticRegression, LogisticRegressionCV
from sklearn.ensemble import RandomForestClassifier
from sklearn.decomposition import PCA
from sklearn.pipeline import make_pipeline, make_union
from sklearn.preprocessing import StandardScaler
from sklearn.compose import make_column_transformer
from sklearn.feature_selection import f_classif, mutual_info_classif, SelectKBest, VarianceThreshold
from sklearn.model_selection import cross_validate, GridSearchCV, StratifiedKFold
from sklearn.cluster import FeatureAgglomeration
from sklearn.metrics import roc_curve, roc_auc_score, pairwise_distances
from sklearn.utils import resample


np.random.seed(42)
sns.set(style='white', context='paper', font_scale=2.5, rc={'figure.figsize': (12, 9)}, palette='deep')

# %% [code]
def load_clinical_data(target_outcome='PR P'):
    """Load and preprocess the data."""
    data = pd.read_csv('data/clinical.csv', index_col='Study ID')
    outcomes = (pd.read_csv('data/clinical_outcomes.csv', usecols=['ID', target_outcome])
                .rename(columns={'ID': 'Study ID'})
                .set_index('Study ID'))
    data['target'] = outcomes[target_outcome]
    data = data.dropna(subset=['target'])
    data = data.drop(['cancer_death', 'split', 'target_binary', 'survival_time', 'death'],
                     axis=1, errors='ignore')

    # binarize T stage as T1/2 = 0, T3/4 = 1
    data['T Stage'] = data['T Stage'].map(
        lambda x: 'T1/2' if x in ['T1', 'T1a', 'T1b', 'T2'] else 'T3/4',
        na_action='ignore')
    # binarize N stage as N0/N+
    data['N Stage'] = data['N Stage'].map(
        lambda x: 'N0' if x == 'N0' else 'N+')
    data['Stage'] = data['Stage'].map(
        lambda x: 'I/II' if x in ['I', 'II', 'IIA'] else 'III/IV',
        na_action='ignore')
    data['ECOG'] = data['ECOG'].map(
        lambda x: '>0' if x > 0 else '0', na_action='ignore')
    data = pd.get_dummies(data,
                          columns=[
                              'Sex',
                              'N Stage',
                              'Disease Site',
                              'T Stage',
                              'Stage',
                              'ECOG',
                          ],
                          drop_first=True)
    # keep all indicator columns in case of missing values
    data = pd.get_dummies(data.rename(columns={'HPV Combined': 'HPV Status'}),
                          columns=[
                              'HPV Status',
                          ])
    return data


# %% [code]
clinical = load_clinical_data('PR P')
clinical.describe()

# %% [code]
clinical.columns

# %% [code]
clinical['target'].sum()

# %% [code]
X_clinical = clinical.drop('target', axis=1)
statistics, pvals = f_classif(X_clinical, clinical['target'])

# %% [code]
sort_idxs = np.argsort(pvals)[::-1]
fig, ax = plt.subplots()
yticks = np.arange(len(pvals))
ax.barh(yticks, 1 / pvals[sort_idxs])
ax.axvline(1 / .05, ls='--', c='#888888')
ax.set_yticks(yticks)
ax.set_yticklabels(X_clinical.columns[sort_idxs].map(lambda x: x.replace('_', ' ')))
ax.set_xlabel('Feature importance ($-log_{10}p$)')
ax.set_xscale('log')
fig.tight_layout()
sns.despine()

# %% [code]
pvals[sort_idxs]

# %% [code]
num_folds = 5
pipeline = make_pipeline(
    StandardScaler(),
    LogisticRegressionCV(penalty='l1',
                         scoring='roc_auc', 
                         solver='liblinear', 
                         max_iter=500, 
                         cv=num_folds))
results_clinical = cross_validate(
    pipeline, X_clinical, clinical['target'], cv=num_folds, scoring='roc_auc', return_estimator=True)

# %% [code]
results_clinical['test_score'].mean(), results_clinical['test_score'].std()

# %% [code]
selected = [(x[1].coef_ > 0).ravel() for x in results_clinical['estimator']]
num_selected = [x.sum() for x in selected]
names_selected = [X_clinical.columns[x].tolist() for x in selected]

# %% [code]
np.mean(num_selected)

# %% [code]
top_features = Counter(chain.from_iterable(names_selected)).most_common()
percent_selected = pd.Series(dict(top_features)) / num_folds * 100
percent_selected.index = percent_selected.index.map(lambda x: x.replace('_', ' '))
ax = percent_selected.sort_values().plot(kind='barh')
ax.set_xlabel('Percent selected')
sns.despine()

# %% [code]
percent_selected.index.map(lambda x: x.replace('_', ' '))

# %% [code]
def load_radiomics(data_dir):
    radiomics_files = f'{data_dir}/*.csv'
    feature_classes = ['shape',
       'firstorder', 'glcm', 'gldm', 'glrlm', 'glszm', 'ngtdm']
    dfs = []
    for f in glob.iglob(radiomics_files):
        spacing = f.replace('.csv', '').split('_')[-1]
        df = pd.read_csv(f, index_col='Study ID').filter(regex='|'.join(feature_classes))
        new_colnames = {c: c + f'_{spacing}' for c in df.columns}
        df = df.rename(columns=new_colnames)
        dfs.append(df)
    return pd.concat(dfs, axis=1)

# %% [code]
radiomics = load_radiomics('data/features_resegment_new/')

# %% [code]
len(radiomics.columns)

# %% [code]
len([c for c in radiomics.columns if '1x1' in c])

# %% [code]
X_combined = pd.concat([X_clinical, radiomics], join='inner', axis=1)

# %% [code]
X_combined.shape

# %% [code]
correlation_thresh = .9

radiomics_preprocessing = make_pipeline(
    VarianceThreshold(1e-6),
    FeatureAgglomeration(affinity=partial(pairwise_distances, metric='correlation', n_jobs=1), 
                         n_clusters=None, distance_threshold=1 - correlation_thresh,
                         linkage="single"),
    StandardScaler(),

    SelectKBest(mutual_info_classif, k='all')
)

clinical_columns = X_clinical.columns.tolist()
preprocessing = make_column_transformer(
    (StandardScaler(), clinical_columns),
    remainder=radiomics_preprocessing,
)

pipeline = make_pipeline(
    preprocessing,
    LogisticRegression(penalty='l1',
                       solver='liblinear',
                       class_weight='balanced',
                       max_iter=500))
param_grid = {
    'columntransformer__remainder__selectkbest__k': np.arange(2, np.ceil(np.sqrt(len(X_combined))), 2, dtype=int),
    'logisticregression__C': np.logspace(-2, 2, 5),
}
num_folds = 5
estimator = GridSearchCV(pipeline, param_grid, cv=num_folds, scoring='roc_auc', n_jobs=14, verbose=10)
results_radiomics = cross_validate(
    estimator, X_combined, clinical.loc[X_combined.index, 'target'].values, cv=num_folds, return_estimator=True, scoring='roc_auc', verbose=10)

# %% [code]
results_radiomics['test_score'].mean(), results_radiomics['test_score'].std()

# %% [code]
radiomics_contrast = load_radiomics('data/features_resegment_contrast/')

# %% [code]
len(radiomics_contrast.columns)

# %% [code]
len([c for c in radiomics_contrast.columns if '1x1' in c])

# %% [code]
X_combined_contrast = pd.concat([X_clinical, radiomics_contrast], join='inner', axis=1)

# %% [code]
X_combined_contrast.shape

# %% [code]
correlation_thresh = .9

radiomics_preprocessing = make_pipeline(
    VarianceThreshold(1e-6),
    FeatureAgglomeration(affinity=partial(pairwise_distances, metric='correlation', n_jobs=1), 
                         n_clusters=None, distance_threshold=1 - correlation_thresh,
                         linkage="single"),
    StandardScaler(),

    SelectKBest(mutual_info_classif, k='all')
)

clinical_columns = X_clinical.columns.tolist()
preprocessing = make_column_transformer(
    (StandardScaler(), clinical_columns),
    remainder=radiomics_preprocessing,
)

pipeline = make_pipeline(
    preprocessing,
    LogisticRegression(penalty='l1',
                       solver='liblinear',
                       class_weight='balanced',
                       max_iter=500))
param_grid = {
    'columntransformer__remainder__selectkbest__k': np.arange(2, np.ceil(np.sqrt(len(X_combined_contrast))), 2, dtype=int),
    'logisticregression__C': np.logspace(-2, 2, 5),
}
num_folds = 5
estimator = GridSearchCV(pipeline, param_grid, cv=num_folds, scoring='roc_auc', n_jobs=14, verbose=10)
results_radiomics_contrast = cross_validate(
    estimator, X_combined_contrast, clinical.loc[X_combined_contrast.index, 'target'].values, cv=num_folds, return_estimator=True, scoring='roc_auc', verbose=10)

# %% [code]
results_radiomics_contrast['test_score'].mean(), results_radiomics_contrast['test_score'].std()

# %% [code]
scores = pd.DataFrame({
    'score': np.concatenate([
      results_clinical['test_score'],
      results_radiomics['test_score'],
      results_radiomics_contrast['test_score'],
  ]),
    'model': ['clinical'] * num_folds + ['clinical + radiomics'] * num_folds + ['clinical + radiomics\n(contrast)'] * num_folds,
})
scores

# %% [code]
scores.groupby('model').agg(['mean', 'std']).droplevel(axis=1, level=0).reset_index()

# %% [code]
means_stds = scores.groupby('model').agg(['mean', 'std']).droplevel(axis=1, level=0).reset_index()
plt.bar([0, .5, 1.], 'mean', data=means_stds, width=.25, color=['C0', 'C1', 'C2'])
plt.xlim(-.3, 1.3)
plt.ylim(.5, .9)
plt.errorbar([0, .5, 1.], 'mean', yerr='std', data=means_stds, ls='none', c='k', elinewidth=3)
plt.xticks([0, .5, 1.], labels=means_stds['model'])
plt.xlabel('Model')
plt.ylabel('ROC AUC')
sns.despine()

# %% [code]
def generate_cv_roc_curve(X, y, estimators, num_folds=5):
  cv = StratifiedKFold(n_splits=num_folds)
  tprs = []
  mean_fpr = np.linspace(0, 1, 100)
  for (train, test), estimator in zip(cv.split(X, y), estimators):
    y_pred = estimator.predict_proba(X.iloc[test])[:, 1]
    fpr, tpr, _ = roc_curve(y[test], y_pred)
    interp_tpr = np.interp(mean_fpr, fpr, tpr)
    interp_tpr[0] = 0.0
    tprs.append(interp_tpr)
  mean_tpr = np.mean(tprs, axis=0)
  mean_tpr[-1] = 1.0
  return mean_fpr, mean_tpr

# %% [code]
fpr_clinical, tpr_clinical = generate_cv_roc_curve(
  X_clinical,
  clinical['target'].values, 
  results_clinical['estimator'], 
  num_folds,
)
fpr_radiomics, tpr_radiomics = generate_cv_roc_curve(
  X_combined,
  clinical.loc[X_combined.index, 'target'].values, 
  results_radiomics['estimator'],
  num_folds,
)
fpr_radiomics_contrast, tpr_radiomics_contrast = generate_cv_roc_curve(
  X_combined_contrast, 
  clinical.loc[X_combined_contrast.index, 'target'].values,
  results_radiomics_contrast['estimator'],
  num_folds,
)

# %% [code]
auc_clinical = scores.loc[scores['model'] == 'clinical', 'score'].mean()
auc_radiomics = scores.loc[scores['model'] == 'clinical + radiomics', 'score'].mean()
auc_radiomics_contrast = scores.loc[scores['model'] == 'clinical + radiomics\n(contrast)', 'score'].mean()

# %% [code]
plt.plot([0, 1], [0, 1], linestyle="--", lw=3, color="gray", alpha=0.8)
plt.plot(fpr_clinical, tpr_clinical, label=f'clinical (AUC={auc_clinical:0.2f})', lw=3)
plt.plot(fpr_radiomics, tpr_radiomics, label=f'clinical + radiomics (AUC={auc_radiomics:0.2f})', lw=3)
plt.plot(fpr_radiomics_contrast, tpr_radiomics_contrast, label=f'clinical + radiomics (contrast) (AUC={auc_radiomics_contrast:0.2f})', lw=3)
plt.xlabel('False positive rate')
plt.ylabel('True positive rate')
plt.legend()

# %% [code]
